# Supplementary material for: Chronic traumatic encephalopathy pathognomonic lesions occurring in isolation adjacent to infiltrative and non-infiltrative white matter lesions
Source: J Neuropathol Exp Neurol. 2024 May 15;83(8):695–700. doi: 10.1093/jnen/nlae046 (PMC11258416; doi:10.1093/jnen/nlae046)
Supplement: nlae046_Supplementary_Data [file nlae046_supplementary_data.zip]

Archive with 4 entries (3 files):
- nlae046_Supplementary_Data/
- nlae046_Supplementary_Data/Rays redone Priemer Supplementary Figure 1 with Legend.PPTX
- nlae046_Supplementary_Data/Rays redone Priemer Supplementary Figure 2 with Legend.PPTX
- nlae046_Supplementary_Data/Ray[s redone Priemer Supplementary Figure 3 with Legend.PPTX
